# Supplementary material for: Genome-wide identification and integrative analysis of KNOX family characterization, duplication and expression provide insights into PEG-induced drought stress in Toona fargesii
Source: BMC Genomics. 2025 Apr 29;26:423. doi: 10.1186/s12864-025-11628-4 (PMC12038949; doi:10.1186/s12864-025-11628-4)
Supplement: Supplementary file 2 — Supplementary Material 2: Table S1 The primer sequences for qRT-PCR experiment [file 12864_2025_11628_MOESM2_ESM.xlsx]

## Sheet: Primers of qPCR
Table S1 The primer sequences for qRT-PCR experiment
Gene name	Primer ID	Primer Sequence	Primer Tm	Primer GC	Product size	Product Tm (℃)
TfKNAT1a	TfKNAT1a_1_F	GCTGGTGGGAGTTGCACT	59.886	61.111	137	83.2
TfKNAT1a	TfKNAT1a_1_R	GGAGGGTTTCCAGTGCCG	60.36	66.667	137	83.2
TfKNAT1b	TfKNAT1b_1_F	CCCCGTGCGGATCTTCAA	59.732	61.111	116	83.4
TfKNAT1b	TfKNAT1b_1_R	CTTCAGCGCGGGGATCAA	60.125	61.111	116	83.4
TfKNAT2/6b	TfKNAT2/6b_1_F	AGAAGCTACAGTGGCGGC	59.734	61.111	100	85
TfKNAT2/6b	TfKNAT2/6b_1_R	GTTCGTCAGCCGGAACCA	59.97	61.111	100	85
TfKNAT2/6a	TfKNAT2/6a_1_F	ATCGCTCAGCAGGTGGGA	60.685	61.111	121	86.5
TfKNAT2/6a	TfKNAT2/6a_1_R	TCCTGCTCATCACCCGGA	59.961	61.111	121	86.5
TfKNAT3/4a	TfKNAT3/4a_1_F	CTCGATCATCGCTGCCGT	59.973	61.111	134	82.6
TfKNAT3/4a	TfKNAT3/4a_1_R	TCAACACTCCGTCACCGC	59.972	61.111	134	82.6
TfKNAT3/4b	TfKNAT3/4b_1_F	GTCGCACCCGTTGTACGA	60.05	61.111	117	87.5
TfKNAT3/4b	TfKNAT3/4b_1_R	ACAACGTGCTGCGACTGA	59.894	55.556	117	87.5
TfKNAT3/4d	TfKNAT3/4d_1_F	TCTGTCGGCACACGTGTC	59.973	61.111	126	85.2
TfKNAT3/4d	TfKNAT3/4d_1_R	CCATTCCCGACAGCAGCA	60.046	61.111	126	85.2
TfKNAT3/4c	TfKNAT3/4c_1_F	TCTGTCGGCACACGTGTC	59.973	61.111	123	84.6
TfKNAT3/4c	TfKNAT3/4c_1_R	ACAGAAGCAGCAGCCGAG	60.047	61.111	123	84.6
TfKNAT2/6e	TfKNAT2/6e_1_F	CCAGAAGGTCGGAGCACC	59.734	66.667	96	82.7
TfKNAT2/6e	TfKNAT2/6e_1_R	CCCAAGCACGTAGGCACA	59.968	61.111	96	82.7
TfKNAT2/6f	TfKNAT2/6f_1_F	GCTGCTCCAATTGCTACGC	59.937	57.895	142	83
TfKNAT2/6f	TfKNAT2/6f_1_R	TTTCTGGAGGTGCCCCGA	60.528	61.111	142	83
TfKNAT2/6d	TfKNAT2/6d_1_F	GGTCTCAGCTCAGCGGTT	59.34	61.111	95	83.7
TfKNAT2/6d	TfKNAT2/6d_1_R	GCAAAAGCCACAACCGGG	59.971	61.111	95	83.7
TfKNAT2/6c	TfKNAT2/6c_1_F	TCCACCGGAGATGGCTCA	59.961	61.111	112	84.3
TfKNAT2/6c	TfKNAT2/6c_1_R	GAACTCGTCGAGCTCGGG	59.899	66.667	112	84.3
TfKNAT7a	TfKNAT7a_1_F	GGTGGCAGCAACACTCCA	60.203	61.111	134	83.9
TfKNAT7a	TfKNAT7a_1_R	GTTGCTGTGCCAGTTGCG	60.354	61.111	134	83.9
TfKNAT7b	TfKNAT7b_1_F	GGTGGCAGCAACACTCCA	60.203	61.111	132	84.1
TfKNAT7b	TfKNAT7b_1_R	TGCTGTGCCAGTTTCGCT	60.203	55.556	132	84.1
TfKNATMc	TfKNATMc_1_F	GCCACCCCTTGTATGCTCA	59.697	57.895	87	81.4
TfKNATMc	TfKNATMc_1_R	CTGTTGTGCCGATCTCTCCA	59.753	55	87	81.4
TfKNATMb	TfKNATMb_1_F	AGCCATCCTTTGTACGGGA	58.308	52.632	134	81.4
TfKNATMb	TfKNATMb_1_R	TGCATGCTGGTACTGGGC	60.045	61.111	134	81.4
TfKNATMa	TfKNATMa_1_F	AGCAGCAGCAGCAGGAAT	59.644	55.556	80	78.4
TfKNATMa	TfKNATMa_1_R	AGCCCGTACAAAGGATGGC	60.078	57.895	80	78.4
TfSTMa	TfSTMa_1_F	CCCCAAGCTGCAAACTGC	59.659	61.111	132	81.6
TfSTMa	TfSTMa_1_R	AGTGCTGCCATCGTTGCT	59.967	55.556	132	81.6
TfSTMa	TfSTMa_1_F	GGAGCACCGCCAGAAGTG	60.744	66.667	84	86.7
TfSTMa	TfSTMa_1_R	GAGACAGCTCGAGCCGAC	59.899	66.667	84	86.7
TfSTMb	TfSTMb_1_F	GTAGCAACCGCAACGCTG	59.827	61.111	84	81.8
TfSTMb	TfSTMb_1_R	AGTGAGGGTGAGCCGTGA	60.204	61.111	84	81.8
TfSTMc	TfSTMc_1_F	GGACGGCGCTTATCCACA	59.814	61.111	80	80.4
TfSTMc	TfSTMc_1_R	CTGGAGCTGGGATGGTGC	60.124	66.667	80	80.4
Actin	Actin_F	TGATTGGGATGGAAGCAGCA	58.796	61.111	134	83
	Actin_R	GAACATGGTTGAACCGCCAC	59.967	61.111	134	83
