# Supplementary material for: Genome-wide identification and integrative analysis of KNOX family characterization, duplication and expression provide insights into PEG-induced drought stress in Toona fargesii
Source: BMC Genomics. 2025 Apr 29;26:423. doi: 10.1186/s12864-025-11628-4 (PMC12038949; doi:10.1186/s12864-025-11628-4)
Supplement: Supplementary file 3 — Supplementary Material 3: Table S2 The primer sequences for the PCR experiment [file 12864_2025_11628_MOESM3_ESM.xlsx]

## Sheet: The primers of PCR
Table S2 The primer sequences for the PCR experiment
ID	Gene name	Forward primer sequences	Reverse primer sequences	Primer Tm (℃)
EVM20prediction20Chr19.607	TfKNAT1a	acgggggactcttgaccatggaaATGGAGGAATATAATAATCTAAACGAGAA	aagttcttctcctttactagtTGGTCCCAAACGGTAAGGACC	60
EVM20prediction20Chr18.660	TfKNAT1b	acgggggactcttgaccatggaaATGGAGGAATATAATAATCTAAACGAGAA	aagttcttctcctttactagtTGGTCCCAAACGGTAAGGACC	60
EVM20prediction20Chr25.69	TfKNAT2/6a	acgggggactcttgaccatggaaATGGAAGATTTGTATAGACTTGATCTTCC	aagttcttctcctttactagtATCTGAAGTAGCAGTAGTGTTAAAGAAGATG	60
EVM20prediction20Chr12.29	TfKNAT2/6b	acgggggactcttgaccatggaaATGGAAGATTTGTATAGACTTGATCTTCC	aagttcttctcctttactagtATCCGAAGTAGTAGCGTTAAAGAACA	60
EVM20prediction20Chr21.485	TfKNAT2/6c	acgggggactcttgaccatggaaATGATGGATGAACTGTACGGTCTCA	aagttcttctcctttactagtGTCATTCGTGAAAATTGGTCCAT	60
EVM20prediction20Chr13.485	TfKNAT2/6d	acgggggactcttgaccatggaaATGATGGATGAACTGTACGGTCTCA	aagttcttctcctttactagtTTCATGAAAATGTCCATAAAGACTGTC	60
EVM20prediction20Chr16.486	TfKNAT2/6e	acgggggactcttgaccatggaaATGGATGAAATGTGTGGCTTTAAC	aagttcttctcctttactagtGTCATCTGTAAACAATGGCCCTG	60
EVM20prediction20Chr10.511	TfKNAT2/6f	acgggggactcttgaccatggaaATGGATGAAATTTGTGGCTTTAACT	aagttcttctcctttactagtGTCATGTGTAAACAATGGCCCTG	60
EVM20prediction20Chr7.1343	TfKNAT3/4a	acgggggactcttgaccatggaaATGGCGTATCATCACAATCATCTG	aagttcttctcctttactagtCTTTATTTTAGAATACCTTTTGCGTTTG	60
EVM20prediction20Chr11.149	TfKNAT3/4b	acgggggactcttgaccatggaaATGGCGTTTCATCACAATCATCT	aagttcttctcctttactagtCATGAAACGATCACCACTGCTG	60
EVM20prediction20Chr7.29	TfKNAT3/4c	acgggggactcttgaccatggaaATGGCTTATAACGACCAAGAAAACA	aagttcttctcctttactagtCATGAAATTCTCATTGCTAGATTTACC	60
EVM20prediction20Chr11.1423	TfKNAT3/4d	acgggggactcttgaccatggaaATGGCTTATAACGACCAAGATAACAT	aagttcttctcctttactagtCATGAAATTCTCATTGCTAGATTTACC	60
EVM20prediction20Chr21.884	TfKNAT7a	acgggggactcttgaccatggaaATGCAAGAACCTAGCTTGGGTATAA	aagttcttctcctttactagtCCTCTTACGCTTGGATTTTAAGGA	60
EVM20prediction20Chr13.890	TfKNAT7b	acgggggactcttgaccatggaaATGCAAGAACCTAGCTTGGGC	aagttcttctcctttactagtCCTTTTGCGCTTTGATTTTAAGG	60
EVM20prediction20Chr21.1312	TfKNATMa	acgggggactcttgaccatggaaATGGAAGATAAGAGTAATAGCAGCAGC	aagttcttctcctttactagtATCTCTTTCCCCTGAAGATGTATTAGG	60
EVM20prediction20Chr13.1298	TfKNATMb	acgggggactcttgaccatggaaATGGAAGATAATAGTAACAGCAGCAGC	aagttcttctcctttactagtATTAGTGTAAGAATAATTACCAGAAGATGTATT	60
EVM20prediction20Chr10.1090	TfKNATMc	acgggggactcttgaccatggaaATGGTTAAGTTGTATGCAGCTGTATG	aagttcttctcctttactagtGAGCTGACTTAGTTGAATGTACATTTCA	60
EVM20prediction20Chr27.129	TfSTMa	acgggggactcttgaccatggaaATGGAAGCTGCAGCCTGCA	aagttcttctcctttactagtGAGCAGTGGCGTAGAAGAGAGATC	60
EVM20prediction20Chr23.922	TfSTMb	acgggggactcttgaccatggaaATGGAAGGTGGTTCTAACAGCAC	aagttcttctcctttactagtGAGCAGTGGCGTAGAAGAGAGATC	60
EVM20prediction20Chr2.203	TfSTMc	acgggggactcttgaccatggaaATGGAAGGAGGATCTAGTAGGGC	aagttcttctcctttactagtGAAGCGAGCTGGAGCTGGG	60
EVM20prediction20Chr1.2365	TfSTMd	acgggggactcttgaccatggaaATGGAAGGAGGATCTACTAGGGC	aagttcttctcctttactagtGAACCGAGCTGGAGCTGGG	60
