# Supplementary material for: Genome-wide identification and integrative analysis of KNOX family characterization, duplication and expression provide insights into PEG-induced drought stress in Toona fargesii
Source: BMC Genomics. 2025 Apr 29;26:423. doi: 10.1186/s12864-025-11628-4 (PMC12038949; doi:10.1186/s12864-025-11628-4)
Supplement: Supplementary file 4 — Supplementary Material 4: Table S3 Protein sequence of KNOXs from T. fargesii, Arabidopsis thaliana, Oryza sativa, Solanum lycopersicum, Zea mays, Allium sativum and Populus trichocarpa [file 12864_2025_11628_MOESM4_ESM.xlsx]

## Sheet: Sheet1
Table S3 Protein sequence of KNOXs from Toona fargesii, Arabidopsis thaliana, O. sativa, Solanum lycopersicum, Zea mays, Allium sativum and Populus trichocarpa
species	Gene name or gene ID	Protein Sequence
Toona fargesii	>TfKNAT1a	MEEYNNLNENATPRGNFLYSSQVLGPNSSSYGRANSGSNVSTQQTQMPISNNFHLQSGTCFQSEAHPIVKTEAGTSHLGPKFHYPLMRGHQSQEGSESSAEAEAIKAKIIAHPQYSNLLEAYMDCQKVGAPPELVARLAAARQEFESRQRSSVSSRDSSKDPELDQFMEAYYDMLVKYREELTRPIHEAMDFIRRIETQLNMLSNGPVRIFNTDEKCEGVGSSEEDQDSGGGETELPEIDPRAEDRELKNHLLRKYSGYLSGLKQELSKKKKKGKLPKEARQKLLSWWELHYKWPYPSETEKLALADSTGLNQKQINNWFINQRKRHWKPSEDMQFMVMDGLHPPNAALYMDGHYMGDGPYRLGP
	>TfKNAT1b	MEEYNNLNENTTSRGNFLYSSHVLGPNSSSYGRANSGSNVSTQQTQMPISSSFHLQSGTCFQSEAHPTVKTEAGTSHLGQKFHYPLMRGHQSQEGSESSTEAEAIKAKIIAHPRYSNLLEAYMDCQKVGAPPEVVARLAAARQEFESRQRSSVSSRDGSKDPELDQFMEAYYDMLVKYREELTRPIQEAMDFIRRIETQLNMLSNGPVRIFNTDEKCEGLGSSEEDQDNSGGETELPEIDPRAEDRELKSHLLRKYSGYLSSLKQELSKKKKKGKLPKEARQKLLSWWELHYKWPYPSETEKLALAESTGLDQKQINNWFINQRKRHWKPSEDMQFMVMDGLHPQNAALYMDGHYMGDGPYRLGP
	>TfKNAT2/6a	MEDLYRLDLPATTTISCSDDMMTRIGNFSLGNYTTTAETFYSPPCINNSMLQFDTAGSDMSDFGRMKSQIANHPRYPNLLSAYIECQKIGAPPEMASLLEEIRRENNSTRSNSEIGADPELDEFMESYCKVLLRYKEELSQPFEEATTFFGNMESQLSNLCKGELLITRTLDYRSAGGTLEEELSQGGGGDTEAPEYQESYGPGAPAPGDEQDIKGMLMRKYSGYLSSLKKEFLKKRKKGKLPKDARTALMDWWNSHYRWPYPTEEEKLKLSEVTGLDQKQINNWFINQRKRHWKPSEDMRFALLEGVRLGDNNNINGESIFFNTTATSD
	>TfKNAT2/6b	MEDLYRLDLPAATTISCSDDMTMRIGDFSLGNYTTTTEFHSSPCIGNSTLQFDSTGSDMSDFSLMKAQIANHPRYQNLLSAYIECQKIGAPPEMASLLEEIRRENNTTRSNSEIGADPELDEFMESYCEVVQRYKEELSKPFDEATTFFSNMESQLINLCKGELLITRTLDYRSDEAAETSEEELRSYSGGGGEAEAPEYQDSYGPGAGFPVLVPADEHDIKGMLMRKYSGYLSSLKKEFLKKRKKGKLPKDARTTLMDWWNSHYRWPYPTEEEKLKLSEETGLDQKQINNWFINQRKRHWKPSEDMRFTLLDGVRLGANNNINGESMFFNATTSD
	>TfKNAT2/6c	MMDELYGLNSAVDYSMQQAAENIVSWPNYPTPVLAFGDRNPVYGSEQLGSGSSGISDAASMVAEIQKTGSEEQFSSAIRAKIASHPLYPKLLEAYIDCQKVGAPPEMAHVLDEIRRESDVSKRKIVVSSSWGADPELDEFMETYCSILAKYKSDLSKPFDEASSFLHNMETQLSNLCNGISRNYGSAEAGGSSEEDLSGGETEIPECSRTPPVDRELKDKLMSKYGGYISTLKHEFSKKKKKGKLPREARQILFDWWNLHFKWPYPTEADKLALAESTGLDQRQINNWFINQRKRHWKPSENMQYTIMDSLYGPIFTND
	>TfKNAT2/6d	MMDELYGLSSAVDYSMQQAGVNIVSWPNYPTTPVVAFADQNPVYGSEQLGSGLSGISDAASMVAEIQKTGSEEQVSSAIRAKIASHPLYPKLLKAYIDCQKVGAPPEMAHVLDEIRSEGDVSKRNTVVSSFWGADPELDEFMETYCNILVKYKSDLSKPLDEASSFLHNMETQLSNLCNGISISYGFDEASGSSEEDLGGGETEVPECSRTPPVDRELKDKLMRKYGSNISTLKREFSKTKKKGKLPREARQILFDWWNLHFKWPYPTEADKLALAESTGLDQRQVNNWFINQRKRHWKPSENMQFTFMDSLYGHFHE
	>TfKNAT2/6e	MDEMCGFNSTGEYPDKPWMSPESLIFPSYDYSTLLCPGRIPTFGSDELLSAASVISEAAPITTPEIQRQQDMSTIIKAKIASHPCYPRLLEAYIDCQKVGAPPEIAYLLDEIRRETDFNRDIVPTCLGADPELDEFMETYCDMLVKYKSDLARPFDEATTFLNKVEMQLRNLCTRSLSEDGASSDEDYSGGEIDPLEAQARDEDRDLKDKLFRKFGSRIGSLKLEFSKKKKKGKLPKEARQTLLDWWNVHYKWPYPTEADKLTLAESTGLDQKQINNWFINQRKRHWKPSENMQFAVMDNLSGPLFTDD
	>TfKNAT2/6f	MDEICGFNSTGEYPDKSWMSPENLIFPSHDYCTLLCPGRIPTFGSDELLSTASAISEAAPIATPEIQRQQDMSTIIKAKIASHPCYPRLLEAYIDCQKVGAPPEIAYLLDEIQRENYFKRGIVPTCLEADPELDEFMETYCDMLVKYKSDLARPFDEATTFLNKVEMQLRNICISASFRSHSEDGASSDVDYSGGEMDPQEAQAKDEDRDLKDKLLSKFGSHIGSLKLEFSKKKKKVKLPKEARQTLLDWWNVHYKWPYPTEADKLTLAESTGLDQKQINNWFINQRKRHWKPSENMQFAVIDNLSGPLFTHD
	>TfKNAT3/4a	MAYHHNHLSQDLPLHHFTDQQQQQTSQQQRQHNIVETTAPNWLNTALLRAQQQQQPQQQSSHFTDTNFLNLRTTANNNNTNSDSEASQTPNQWLSRTSSSLLHRNHSDVIDDVNQTNDSIIAAVESADLKNSNSDNMNNNINNNNKSEGVVVESGVGGDGVLNWQNARCKAEILSHPLYEQLLSAHVACLRIATPVDQLPRIDAQLAQSQHVVAKYSALGAGHGLVIDDKELDQFMIDHYWTAEEFIALLVIAQFKALRRGICRQMGRLDGGILMLAQKKLLAAETPPYVDAVAALNTNCFASWICDSLASKKIEQSKNQHHTAKTEIKRQDSPRYFDQRRGGLVQKCLNREDKFWSLSSIGISPGEGTGATMSDDDEDQEDSDANLFDGSLDGPDSMG…
	>TfKNAT3/4b	MAFHHNHLSQDLPLHHFTDQQQQQQNLAETTAPPNWLNTALLRAQQQQQQQQPQQQTSHFTDTNFLNLRTTANNSNNNNNNTSDSDVSQTPNRWLSRTSSSLLHRNHSDVIDDINPTNDSIIAAVESADLKNSNSENMNNNNNNNNNKNEAVVVESGVGGDGVLNWQNARFKAEILSHPLYEQLLSAHVSCLRIATPVDQLPRIDAQLAQSQHVVAKYSALGAGQGLVSDDKELDQFMTHYVLLLCSFKEQLQQHVRVHAMEAVMACWEIEQSLQSLTGISPGEGTGATMSDDDEDQVDSDANLFDGSFDGTDNMGFGPLIPTESERSLMERVRQELKHELKQGYKEKIVDIREEILRKRRAGKLPGDTTSVLKSWWQSHSKWPYPTEEDKARLVQETG…
	>TfKNAT3/4c	MAYNDQENMQRLILMNTTTTTATTAPPPTWLNNAILHHHQNDVEEDDNHHSVPNKNSESNNSSSRGGEEDWESVRCKAEILGHPLYEQLLSAHVSCLRIATPVDQLPKIDAQLSQSQDVMAKYSSAAASVGNGHMVVDDKELDQFMTHYVLLLYSFKEQLQQHVRVHAMEAVMACWELEQSLQSLTGVSPGEGTGATMSDDDEDHVDSDSNLNDGSLDGPDSMGFGPLIPTESERSLMERVRHELKHELKQGYKEKIVDIREEILRKRRAGKLPGDTTSLLKAWWQSHAKWPYPTEEDKARLVQETGLQLKQINNWFINQRKRNWHANPSSSTTTKSKRKRSNAGKSSNENFM
	>TfKNAT3/4d	MAYNDQDNMQRLILQTTTNTTTATTAPPPTWLNNAILHHHQNDVQEDDNHHPVPNNNRERNNSSRGGGGGEEDWESVRCKAEILGHPLYEQLLSAHVSCLRIATPVDQLPKIDTQLSQSQDVMAKYSAAAVGNGHVVVDDKELDQFMTHYVLLLYSFKEQLQQHVRVHAMEAVMACWELEQSLQSLTGISPGEGTGATMSDDDEDQVDSDTNLYDGSLDGPDSMGFGPLVPTESERSLMERVRHELKHELKQDYKEKIVDIREEILRKRRAGKLPGDTTSLLKAWWQTHAKWPYPTEEDKARLVQETGLQLKQINNWFINQRKRNWHANPSSSTTPKSKRKSNAGKSSNENFM
	>TfKNAT7a	MQEPSLGIMGSGGSAIGRLSGGEVSTGDQTRQLKAEIATHPLYEQLLAAHVSCLRVATPIDQLPLIDAQLSQSHHIVRSYASHHQQINLSLSPHEKQDLDNFLAQYLIVLCTFKEQLQQHVRVHAVEAVMACREIENTLQALTGVSLGEGTGATMSDDEDELQMDFSLDQSGSDSHDLMGFGPLLPTESERSLMERVRQELKIELKQGFKSRIEDVREEILRKRRAGKLPGDTTTVLKNWWQQHSKWPYPTEDDKAKLVEETGLQLKQINNWFINQRKRNWHSNSQSVTSLKSKRKR
	>TfKNAT7b	MQEPSLGIMGSGEVSTGDQSRQLKAEIATHPLYEQLLAAHVSCLRVATPIDQLPLIEAQLSQSHHILRSYASHHQQTNLSLSPHERQDLNNFLAQYLIVLCTFKEQLQQHVRVHAVEAVMACREIENTLQALTGVSLGEGTGATMSDDEDELQMDFALDQSGSDSHDLMGFGPLLPTESERSLMERVRQELKIELKQGFKSRIEDVREEILRKRRAGKLPGDTTTVLKNWWQQHSKWPYPTEDDKAKLVEETGLQLKQINNWFINQRKRNWHSNSQSVTSLKSKRKR
	>TfKNATMa	MEDKSNSSSSRNQKEEEIETLKRRISSHPLYGLLLENHTDCLKVGSIFSAERDREMNRDKKHYTKQSTSMHSSSEIDLDQFMEAYCWALRELKEAIKEPQQETLEFINSMHSQLRELTVTNPAPPPNTSSGERD
	>TfKNATMb	MEDNSNSSSSRRNQKEEEIETLKRRISSHPLYGILLENHMDCLKVGSILSAERDRELNDDEKHYTKPSTSMHNSSELDLDHFMEAYCWALRELKEAIKEPQQETLEFIKAMHSQLRELTGTNPAAPPPNNTSSGNYSYTN
	>TfKNATMc	MVKLYAAVCKFLSERKTERERKEKEKEMEAANNGGGEKENGKNGEKYCTDKKILADTVEEDEEILKRRISSHPLYAQLIQTHLSCLKVGFGEVGEIGTTDNIIDAANLNEANLQPNVPSSSELDRFMETYCFALKKLKEAMEEPLKETTSFIDEMYIQLSQL
	>TfSTMa	MEAAACNQNQNRNSSSGNSSLILDDNHNNYNSGCYFMESYDGSASASSVKAKILAHPHYHRLLAAYVNCQKVGAPPEVVAKLEEVCASAATMGPVGSSCLGEDPALDQFMEAYCEMLTKYEQEISKPLKEAMLFLQKIESQFKSLTVSSPNYAPGEAMDRNGSSEEDFDVNIDFIDPQAEDQELKGQLLRRYSGCLSSLKQEFMKKRKKGKLPKEARQQLLDWWSKHYKWPYPSESQKLALAESTGLDSKQINNWFINQRKRHWKPSEDMQFMVMDQPPHYYMDNVVGNPFPMDLSSTPLL
	>TfSTMb	MEGGSNSTSCLMSFGDNSNGLSSMMTMMPLMSSHHHHQHQHDNGHHPYADSNTLFLPQAANCYQNQNRNSSSGNSSMILDDNHNNNNSGCYFMESNDGSTSSSSVKAKIMAHPHYHRLLAAYVNCQKVGAPPEVVVRLKEVCASAATMGHVGSSCIGEDPALDQFMEAYCEMLTKYEQELSKPFKEAMLFLQKIESEFKSLTVSSPNSAPGKAMDRNGSSEEDFDVNIDFIDPQAEDQELKGQLLRRYSGCLSNLKQEFLKKRKKGKLPKEARQQLLDWWSKHYKWPYPSESQKLALAESTGLDSKQINNWFINQRKRHWKPSEDMQFMVMDSNQPPHYYMDNVLGNPFPMDLSSTPLL
	>TfSTMc	MEGGSSRAYPNSVMGLGDDNNNVNSGLSSIVMMNSSAGTSTGKAFLPTLGAANGSYDASNRNARCFIDSSDICNNMKAKIMAHPHFPRLLAAYVNCQKVGAPPEVVARLEEACASGEAMNRSVGTGCVGEDPALDQFVEAYCEMLTKYEQELTKPFKEAMLFLSEIEAQLKTLTVCSSNISGQSGSSVEEIDMNDRYIDPLAEDGELKGQLLRKYSGCLGSLKQEFLKKKKKGKLPKEARQQLLDWWSKHNKWPYPSEPQKLALAESTGLDSKQINNWFINQRKRHWRPSDDMQFVVMDGAYPQYYVENVMGNSFSMDCTIPAPARF
	>TfSTMd	MEGGSTRACPNSVMDLGDDNNNGNSGLSSIVMMNSSAGTSTGKAFLLPLGTANSSYDGSNRNAGCFIHSSDICNSMKAKITAHPHFPRLLAAYVNCQKVGAPPEVVARLEEACASGEAMNRSAWRGFVGEEPALDQFMEAYCEMLTKYEQELTKPLKEAMLFLSEIETQLKTLTVFSSNISGQSGSSEEEIDMNDQYIDPLAEEGELKGQLLRKYNGCLGSLKQEFLKKKKKGKLPKEARQQLLDWWSKHNKWPYPSEPQKLALAESTGLDSKQINNWFINQRKRHWRPSDDMQFLVMDGAYPQYFMENVMGNSYSMDCNTPAPARF
Arabidopsis thaliana	>AtKNAT1	MEEYQHDNSTTPQRVSFLYSPISSSNKNDNTSDTNNNNNNNNSSNYGPGYNNTNNNNHHHQHMLFPHMSSLLPQTTENCFRSDHDQPNNNNNPSVKSEASSSRINHYSMLMRAIHNTQEANNNNNDNVSDVEAMKAKIIAHPHYSTLLQAYLDCQKIGAPPDVVDRITAARQDFEARQQRSTPSVSASSRDPELDQFMEAYCDMLVKYREELTRPIQEAMEFIRRIESQLSMLCQSPIHILNNPDGKSDNMGSSDEEQENNSGGETELPEIDPRAEDRELKNHLLKKYSGYLSSLKQELSKKKKKGKLPKEARQKLLTWWELHYKWPYPSESEKVALAESTGLDQKQINNWFINQRKRHWKPSEDMQFMVMDGLQHPHHAALYMDGHYMGDGPYRLGP
	>AtKNAT2	MDRMCGFRSTEDYSEKATLMMPSDYQSLICSTTGDNQRLFGSDELATALSSELLPRIRKAEDNFSLSVIKSKIASHPLYPRLLQTYIDCQKVGAPMEIACILEEIQRENHVYKRDVAPLSCFGADPELDEFMETYCDILVKYKTDLARPFDEATTFINKIEMQLQNLCTGPASATALSDDGAVSSDEELREDDDIAADDSQQRSNDRDLKDQLLRKFGSHISSLKLEFSKKKKKGKLPREARQALLDWWNVHNKWPYPTEGDKISLAEETGLDQKQINNWFINQRKRHWKPSENMPFDMMDDSNETFFTE
	>AtKNAT3	MAFHHNHLSQDLSFNHFTDQHQPPPPQPPPPPPQQQQHFQEAPPPNWLNTALLRSSDNNNNFLNLHTATANTTTASSSDSPSSAAAAAAANQWLSRSSSFLQRNNNNNASIVGDGIDDVTGGADTMIQGEMKTGGGENKNDGGGATAADGVVSWQNARHKAEILSHPLYEQLLSAHVACLRIATPVDQLPRIDAQLAQSQHVVAKYSALGAAAQGLVGDDKELDQFMTHYVLLLCSFKEQLQQHVRVHAMEAVMACWEIEQSLQSLTGVSPGEGMGATMSDDEDEQVESDANMFDGGLDVLGFGPLIPTESERSLMERVRQELKHELKQGYKEKIVDIREEILRKRRAGKLPGDTTSVLKAWWQSHSKWPYPTEEDKARLVQETGLQLKQINNWFINQR…
	>AtKNAT4	MAFHNNHFNHFTDQQQHQPPPPPQQQQQQHFQESAPPNWLLRSDNNFLNLHTAASAAATSSDSPSSAAANQWLSRSSSFLQRGNTANNNNNETSGDVIEDVPGGEESMIGEKKEAERWQNARHKAEILSHPLYEQLLSAHVACLRIATPVDQLPRIDAQLAQSQNVVAKYSTLEAAQGLLAGDDKELDHFMTHYVLLLCSFKEQLQQHVRVHAMEAVMACWEIEQSLQSFTGVSPGEGTGATMSEDEDEQVESDAHLFDGSLDGLGFGPLVPTESERSLMERVRQELKHELKQGYKEKIVDIREEILRKRRAGKLPGDTTSVLKSWWQSHSKWPYPTEEDKARLVQETGLQLKQINNWFINQRKRNWHSNPSSSTVSKNKRRSNAGENSGRDR
	>AtKNAT5	MSFNSSHLLPPQEDLPLRHFTDQSQQPPPQRHFSETPSLVTASFLNLPTTLTTADSDLAPPHRNGDNSVADTNPRWLSFHSEMQNTGEVRSEVIDGVNADGETILGVVGGEDWRSASYKAAILRHPMYEQLLAAHVACLRVATPVDQIPRIDAQLSQLHTVAAKYSTLGVVVDNKELDHFMSHYVVLLCSFKEQLQHHVCVHAMEAITACWEIEQSLQSLTGVSPSESNGKTMSDDEDDNQVESEVNMFDGSLDGSDCLMGFGPLVPTERERSLMERVKKELKHELKQGFKEKIVDIREEIMRKRRAGKLPGDTTSVLKEWWRTHSKWPYPTEEDKAKLVQETGLQLKQINNWFINQRKRNWNSNSSTSSTLTKNKRKRTGKS
	>AtKNAT6	MDGMYNFHSAGDYSDKSVLMMSPESLMFPSDYQALLCSSAGENRVSDVFGSDELLSVAVSALSSEAASIAPEIRRNDDNVSLTVIKAKIACHPSYPRLLQAYIDCQKKQVGAPPEIACLLEEIQRESDVYKQEVVPSSCFGADPELDEFMETYCDILVKYKSDLARPFDEATCFLNKIEMQLRNLCTGVESARGVSEDGVISSDEELSGGDHEVAEDGRQRCEDRDLKDRLLRKFGSRISTLKLEFSKKKKKGKLPREARQALLDWWNLHYKWPYPTEGDKIALADATGLDQKQINNWFINQRKRHWKPSENMPFAMMDDSSGSFFTEE
	>AtKNAT7	MQEAALGMMGATVGGDGDTAVVAEQNRQLKGEIATHPMYEQLLAAHVACLRVATPIDQLPIIEAQLSQSHHLLRSYASTAVGYHHDRHELDNFLAQYVMVLCSFKEQLQQHVRVHAVEAVMACREIENNLHSLTGATLGEGSGATMSEDEDDLPMDFSSDNSGVDFSGGHDMTGFGPLLPTESERSLMERVRQELKLELKQGFKSRIEDVREEIMRKRRAGKLPGDTTTVLKNWWQQHCKWPYPTEDDKAKLVEETGLQLKQINNWFINQRKRNWHNNSHSLTSLKSKRKH
	>AtSTM	MESGSNSTSCPMAFAGDNSDGPMCPMMMMMPPIMTSHQHHGHDHQHQQQEHDGYAYQSHHQQSSSLFLQSLAPPQGTKNKVASSSSPSSCAPAYSLMEIHHNEIVAGGINPCSSSSSSASVKAKIMAHPHYHRLLAAYVNCQKVGAPPEVVARLEEACSSAAAAAASMGPTGCLGEDPGLDQFMEAYCEMLVKYEQELSKPFKEAMVFLQRVECQFKSLSLSSPSSFSGYGETAIDRNNNGSSEEEVDMNNEFVDPQAEDRELKGQLLRKYSGYLGSLKQEFMKKRKKGKLPKEARQQLLDWWSRHYKWPYPSEQQKLALAESTGLDQKQINNWFINQRKRHWKPSEDMQFVVMDATHPHHYFMDNVLGNPFPMDHISSTML
	>AtKNATM	MDVKKDENSILENMKQEINHSLKEEAQEEEEILKKRISSHPLYGLLLHSHLNCLKVCSGDFDSPEIMNTADDLALSKLSLHPDSSSEATSSELDQFMVLFFFSPCQNIFTQQKTTFHVLLFFPLQINLTFKYSKFILPRKKQ
Oryza sativa	>LOC_Os01g19694.1	MEDLYSIHPGISRVGGAASEASGVGVVVGGGGGSSSSDLTELMKAQIAGHPRYPTLLSAYIECRKVGAPPEVASLLKEIGRERRAGGGGGGAGQIGVDPELDEFMEAYCRVLVRYKEELSRPFDEAASFLSSIQTQLSNLCSGATSPPATTATHSDEMVGSSDEDQCSGETDMLDIGQEQSSRLADHELKEMLLKKYSGCLSRLRSEFLKKRKKGKLPKDARSALLEWWNTHYRWPYPTEEDKLRLAARTGLDPKQINNWFINQRKRHWKPSDGMRFALMEGVAGGSSGTTLYFDTGTIGP
	>LOC_Os02g08544.1	MAFHYPDHGLAMDPSSAAASSPNPSFSPGGGGGGGVGGGEREKAAVAAHPLYERLLEAHVACLRVATPVDQLPRIDAQIAARPPPLAAASAAAAAGGPSGGEELDLFMTHYVLLLCSFKEQLQQHVRVHAMEAVMGCWELEQSLQSLTGASPGEGTGATMSDDEDNQVDSEANMFDGNDGSDGMGFGPLMLTEGERSLVERVRHELKNELKQGYKEKLVDIREEILRKRRAGKLPGDTASILKAWWQAHSKWPYPTEDDKARLVQETGLQLKQINNWFINQRKRNWHSNPASSGEKTKKKR
	>LOC_Os03g03164.2	MQGGDHGGMEMGVGSFTGGGGGGECSSSSATAAAAAAAAAAAAAAEAEERQLLKGEIAVHPLCEQLVAAHVGCLRVATPIDHLPLIDAQLAQSSGLLHSYAAHHRPFLSPHDKQELDSFLAQYMMLLCSFREQLQQHVRVHAVEAVMACREIEQSLQDLTGATLEEGTGATMSEDEDETAPMLEGPMDMGSDGHDLMGFGPLMPTDSERSLMERVRQELKIELKQGFKSRIEDVREEILRKRRAGKLPGDTTTILKQWWQQHSKWPYPTEDDKAKLVEETGLQLKQINNWFINQRKRNWHNNSQTSTLKSKRKR
	>LOC_Os03g47022.1	MEQQLPLLAPDSKAATSSPLCLTLDNPTSTSTSPAVPSSAPPPAAALEPSRQSFHERETDAIKAKIMSHPLYPALLRAFIDCQKVGAPPEVVGRLSALAGELDSRAEDRYLQGQSSDPELDEFMETYIDMLVSYRQELTRPIQEADQFFRNMEAQIDSFTLDDNGSEGGNSSEDEQEAGGGDMASAGLPEITSPCAEDKELKSHLLNKYSGYLSSLWRELSKKKKKGKLPRDARQKLLHWWQLHYRWPYPSELEKAALAESTGLDAKQINNWFINQRKRHWKPTPPAMEYRSLQPAGAASYGGASAGASTSGGGSAVVRGMEGQHFTGGGAYPRGDP
	>LOC_Os03g47042.1	MEQLHLLLASGGGSKASTTITPFCLARDHASTSSPSPAAVAAPAPPPEATSGSEQSIHGSGTGLQSSEAMIKAKIMSHPLYPSLLRAFVDCKKVGAPPEVVGRLSSLAVVTDVPQYSGDRCLPAQQPAADPELDQFMETYCYMLTRYGQELARPIQEAEEFFRGIEEQIDSLALGAYTRTICQLIIGFSLVCIYIYISSADEDVSYDYEDEVAGGLPEKSAAFGENEVTTTTRRHLMNKYSGYLNSLWTEISNKKKNSTGHLPRDARHKLLQWWHLHYRWPYPSEAEKAALAESTGLDKKQVTNWFINQRKRHWKPKPAAAMDAGFLQMHPRYGASSSSSPAAALRVEDGGGRRSAYHPRGGP
	>LOC_Os03g51690.2	MEEISHHFGVVGASGVHGGHQHQHHHHPWGSSLSAIVAPPPPPQLQQQQTQAGGMAHTPLTLNTAAAAVGNPVLQLANGSLLDACGKAKEASASASYAADVEAIKAKIISHPHYSSLLAAYLDCQKVGAPPEVAARLTAVAQDLELRQRTALGVLGAATEPELDQFMEAYHEMLVKYREELTRPLQEAMEFLRRVETQLNTLSISGRSLRNILSSGSSEEDQEGSGGETELPEIDAHGVDQELKHHLLKKYSGYLSSLKQELSKKKKKGKLPKDARQQLLNWWELHYKWPYPSESQKVALAESTGLDLKQINNWFINQRKRHWKPSDEMQFVMMDGYHPTNAAAFYMDGHFINDGGLYRLG
	>LOC_Os03g51710.1	MEELEGHRGEGRLPPPPPLLPFPKVSVQVYTVPSSSTAASAAAAGGARQAVAPATRDGGDGGGRAAGVLDDPVKARIVSHPRYHRLLAAFLDCHKVGCPAEAAEEIAAAARVREARQRAAAAASRMPPAPEDPELDQFMEDYCKLLVECKEELSRPLQEAEEFLRTVESELNSINSGPPLTALISESKAGLDSSDDDEHEDGSGMEMMEAAEDEDLGIIDPRSDDKALKRHLLRKYSGYLGGLRKELSKKRKKGKLPKEARQKLLTWWELHYRWPNPSEMEKIALAESTGLEQKQINNCFINQRKRHWKPTEEMEFAVMEAYHHQSTDAAAAFYVDVDARLVGATAAAPASAVYTARPDHGVWRA
	>LOC_Os03g56110.1	MESFASLAGGGSSSTTARLPELISPENPDHISPPPLLYQLLAGPESSARQHGHDGHHHGGGGGEAAAAAVQGQVSPAGAEAAVKAEIMSHPQYSALLAAYLGCKKVGAPPDVLTKLTAVPAAQQLDEADGHPRRRHEPQRDDDPDQLDQFMDAYCSMLTRYREELERPILEAAEFFSRVETQLDSLAESNCEGTGSSEEEQDPSDKQLKHQLLRKYGGSLGDLRQVFSKRTKKGKLPKEARQKLLHWWELHYKWPYPSEMEKMTLAQTTGLDQKQINNWFINQRKRHWKPTPVAGTAFPTMEAAGGGFRHSGHGGGLAAAAALPLYMGRPFVVDGMYRLGS
	>LOC_Os03g56140.1	MESFASLAGGGSSSTTARLPELIPPENPDRISPPPLLYQLLAGSASSARHGHGHHHGGGGGAAAAAVQGLQVSPAGAEAAMKAEIMSHPQYSALLAAYLGCKKVGAPPDVLTKLTAVPAAQQQLDAADGHPRRRHEPRRDDDVPDHQLDQFMHADEVQGGAGAADPGSRGVLQLDSIADSNCEGTGSSEEEQDTSCPEAEEIDPSDKQLKHQLLMKYGGSLGDLRQAFSKRTKKGKLPKEARLKLLHWWELHYDKWPYPSVRTHIYASHLINSTTFFCTKLDLMKMRELLGCTCVYEQEVEKMTLAQTTGLDQKQISNWFINQRKRHWKPTPVAGMTFPTVEAAGGGFRHSGHDGGLAAAAAAAALPLYMGSWPFVVDGMYRLGS
	>LOC_Os05g03884.1	MEDLYSIHPGISRGGGGGGGGAASEASGVAGGGSSPPHPPPPATTAAAADLTELMKAQIAGHPSYPSLLSAYIECRKVGAPPEVTTLLEEIGREGRGGGGGATAGGEIGLDPELDEFMETYCRVLERYKEELTRPFDEAASFLTGIHTQLASLCGGAPPPTDNSDEMVGSSEDEPCSGDADAADFGQEHSSRLADHELKEMLLKKYSGCLSRLRSEFLKKRKKGKLPKDARSALMDWWNTHYRWPYPTEEDKVRLAAMTGLDPKQINNWFINQRKRHWKPSEDMRFALMEGVTGGSSSGTTLYFDTGTIGP
	>LOC_Os06g43860.1	MAFHYQDHALAMDAAAAAAETGGHHHPGFVGAGGVVGGGGGGGWEREKAAIAAHPLYERLLEAHVACLRVATPVDQLPRIDAQIAARPPPLAAATAAAAAAAAGGAPSGGEELDLFMTHYVLLLCSFKEQLQQHVRVHAMEAVMACWELEQTLQSLTGASPREGSGATMSDDEDNQVDSESNMFDGNDGSDGMGFGPLMLTEGERSLVERVRQELKHELKQGYREKLVDIREEILRKRRAGKLPGDTASTLKAWWQAHSKWPYPTEEDKARLVQETGLQLKQINNWFINQRKRNWHSNPASSSSDKSKRKRSNAGDGKAEQSW
	>LOC_Os07g03770.1	MDQSFGNLGGGGGAGGSGKAAASSFLQLPLSTAAAATAYYGTPLALHQAAAAAGPSQYHGHGHPHHGGGHHHSKHGGAGGGEISAAEAESIKAKIMAHPQYSALLAAYLDCQKVGAPPEVLERLTATAAKLDARPPGRHDARDPELDQFMEAYCNMLAKYREELTRPIDEAMEFLKRVESQLDTIAGGAHGGGAGSARLLLADGKSECVGSSEDDMDPSGRENEPPEIDPRAEDKELKFQLLKKYSGYLSSLRQEFSKKKKKGKLPKEARQKLLHWWELHYKWPYPSETEKIALAESTGLDQKQINNWFINQRKRHWKPSEDMPFVMMEGFHPQNAAALYMDGPFMADGMYRLGS
	>LOC_Os08g19650.1	MGGGGEADAARCKAEILAHPLYEQLLSAHVACLRIATPVDQLPRIDAQLAQSQGVVAKYSALAAAAAGDDGRELDQFMTHYVLLLCSFKEQLQQHVRVHAMEAVMACWELEQNLQSLTGASPGEGTGATMSDGEDDQADSEANMYDPSLDGADNMGFGLPTESERSLMERVRQELKHELKQGYKEKLIDIREEILRKRRAGKLPGDTTSTLKAWWQSHAKWPYPTEEDKARLVQETGLQLKQINNWFINQRKRNWHSNPSSSTSVKTKRKSNAGDNNS
Solanum lycopersicum	>Solyc01g100510	MMDELSKLHSAIVCSHSRRQQEVEVEAEAGPTIINNTTTSFAAVHHHYCQLEAAVAADHNHHQNNTKSTTNMSDLIKAQIANHPLYPNLLSAYLQCRKVGAPQEMTSILDEISKENNLISSSRHSSEIGADPELDEFMESYCAVLVKYKEEFSKPFDEATSFLSNIESQLSSLCKDNLITSTSFNNYISDEAGGSSDEDLGCEEMEAADSQESPANCEGDNELKEMLMRKYSGYLSSLRKEFLKKRKKGKLPKEARIVLLDWWKNHYRWPYPTEEEKNRLSEMTGLDQKQINNWFINQRKRHWRPSEDMKFALMEGVSAGSMYFDGSGGTGNIGT
	>Solyc08g080120	MEGGSSGNTSTSCLMMMGYGDHENNNNNNGNGNGNGNGNVTICAPPMMMMMPPPPPSLTNNNNAETSSNNILFLPFMDNNNNNPQEDNNSSSSSIKSKIMAHPHYHRLLTAYLNCQKIGAPPEVVARLEEICATSATMGRSSSSSGGGIIGEDPALDQFMEAYCEMLTKYEQELSKPFKEAMVFLSRIECQFKALTLAPNSSHESALGEAMDRNGSSDEEVDVNNSFIDPQAEDRELKGQLLRKYSGYLGSLKQEFMKKRKKGKLPKEARQQLVDWWLRHIKWPYPSESQKLALAESTGLDQKQINNWFINQRKRHWKPSEDMQFVVMDAAHPHYYMDNVLANHFPMDMTPSLL
	>Solyc04g077210	MENNNYNNHVSGENSGGQRGHFFYGGNQVLGGAAPIYGRGGDCYDPMIVKTEGGGSTSHHNHTFHYPSIIRNHHHDSTETSGGGAGAGEVIEALKAKIIAHPQCSNLLDAYMDCQKVGAPPEVAARLSAVRQEFEARQRASLTDRDVSKDPELDQFMEAYYDMLVKYREELTRPLQEAMEFMQKIEAQLNMLGNAPVRIFNSEDKCEGVGSSEEDQDNSGGETELPEIDPRAEDRELKNHLLRKYSGYLSSLKQELSKKKKKGKLPKDARQKLITWWELHYKWPYPSESEKVALAESTGLDQKQINNWFINQRKRHWKPSEDMQFMVMDGLHPQSAAALYMEGHYMGEGPFRLGQ
	>Solyc05g005090	MDDEIMYGFNSTRDDYADKALMSPENLMMQTEYNNFHNYTNSSIMFGSDPIQLSSEQTLQNNIYRGNCCGGSGSGGDNNNNNDEDGSNIIKAKILSHPYYPKLLNAYIDCQKVGAPASIVNLLEEIRQQNDFRKPNATCLCIGADPELDEFMETYCDILLKYKSDLSRPFDEATTFLNNIEMQLGNLCKDDDEEEEEELSCGDASSSMRRSEDNELKDRLLRKFGSHLSSLKLEFSKKKKKGKLPKEAREMLLAWWYDHFRWPYSTEADKNSLAESTGLDPKQINNWFINQRKRHWKPSENMQLAVMDNLSAQFFSSDVD
	>Solyc06g072480.1	METKSTENCKDEEQKNHYYYSNSTSPGLLSSLEDEEIKRKICCHSLYGLLVQTHLDCLKVCLGITEIDKIDQKTEEKSAKCNKVISHTMDHQTELNNKFSSLTMDQPAELDNFMEAYCVALSKLKEAMEEPHLESIKFINHMYSQLSELMELPTSTSTPSNFDGMKAHGNK
	>Solyc07g007120	MEFQDHFSQEMVLHQQQQQQQQQQNAVLRSMLPESPHHDARKSPPTWLNTSLLRQQHSQFGNASSPSSAAAAAAVAGGNNFLHLQTSNSDSSNSNQWLSPTAAAGGGGNGGGGGHNDELSESMNFAKKMSQQHSGGGEENNNNNNNNNNNNNNEEENSWEREKCKADILNHPLYDQLLSAHVSCLRIATPVDQLPRIDAQLAQSQNVVAKYSVLGQGQPPLDDKDLDQFMTHYVLLLSSFKEQLQQHVRVHAMEAVMACWELEQSLQSLTGVAPGEGTGATMSDDDDDQADSDTNFLDGGFDGPDSMGFGPLVPTESERSLMERVRQELKHELKQGYKEKIVDIREEILRKRRAGKLPGDTTSVLKAWWQSHSKWPYPTEEDKARLVQETGLQLKQINN…
	>Solyc08g041820	MDMPDQNSPILMTSLPEQDVKPLEHQQPPPTSLNREILLPQTQYTGESNSNQWLSRSILQRNIQASNDSDLTKDEFGESEAVNWQNAGYKSEILAHPLFEQLLSAHVACLRIATPVDQLPRIDAQLAQSQQIVGKYSGLGHGNLSDDKELDQFLTHYVLLLCSFKEQLQQHVRVHAMEAVMACWEIEQSLQSLTGVSPGEGTGATMSDDEDEQVDSDANLFEGSLDGHDSMGFGPLIPTESERSLMERVRQELKHELKQGYKEKLVDIREEILRKRRAGKLPGDTTSVLKAWWQSHSKWPYPTEEDKAKLVEETGLQLKQINNWFINQRKRNWHSNPSSSTALKSKRKR
	>Solyc12g010410	MEFHDHFSQELGLQQQQQQHNVDDDVSDQSMNFSVKLSQQYRDEVNNNEHNNNNNNSNVWDQSEKYKADILNHHLSEQLLSAHVACLRIATPVDQLPRIDEQLTESQNLVAKYYVVGQSQRSLDDKELDQFMANYVLLLSSFKEQLQQHVRVHAMEAVMACWDLDQSLQTLTGVASGEGTGATMSDDDEDNQVESETYCHYNGILDGQDSNGFGPLVPTENERFLMERVRQELKQEFKQDYKGKIVDIREEILRKRRAGKLPGDTTSALKAWWKSHSKWPYPTEEDKAKLVKDTGLQLKQVNNWFINQRKRNWHSTPSSSSAQKSKRKR
Zea mays	>GRMZM2G159431	MQRGGDQAGASLGMEMGVGYAGGGGGGECSSSSAAAAAAAAAEGEERQLLKGEIAVHPLCEQLVAAHVGCLRVATPIDHLPLIDAQLAQSSGLLHSYAAHHRPFLSPHDKHDLDSFLAQYLMLLCSFREQLQQHVRVHAVEAVMACREIEQSLQDLTGATLEEGTGATMSEDEDEAPMLEVGLDMGSDGHDMMGFGPLMPTDSERSLMERVRQELKMELKQGFKSRIEDVREEILRKRRAGKLPGDTTSILKQWWQEHSKWPYPTEDDKAKLVEETGLQLKQINNWFINQRKRNWHNNSQTSTLKSKRKR
	>GRMZM2G017087	MATASTTIITTTTTRGHPPLSAVVAPLPPQPPSAGLPLTLNTVAATGNSGGSGNPVLQLANGGGLLDACVKAKEPSSSSPYAGDVEAIKAKIISHPHYYSLLTAYLECNKVGAPPEVSARLTEIAQEVEARQRTALGGLAAATEPELDQFMEAYHEMLVKFREELTRPLQEAMEFMRRVESQLNSLSISGRSLRNILSSGSSEEDQEGSGGETELPEVDAHGVDQELKHHLLKKYSGYLSSLKQELSKKKKKGKLPKEARQQLLSWWDQHYKWPYPSETQKVALAESTGLDLKQINNWFINQRKRHWKPSEEMHHLMMDGYHTTNAFYMDGHFINDGGLYRLG
	>GRMZM2G061101	MHSSIPQTIKYPQIARWLARMEKQLPALTGGSKAATTTPFYLALDHRAAATSSSPPAEAPTLPPSAAAVSDPSRQSNSDRGSEIIKAKIMSHPLYPALLRAFIDCRKVGAPLEIVGRLSALADDVETNSDGRQEEQPADPELDQFMEIYCHMLVRYRQELTRPIQEADEFFKSMEAQIDSFSLAVRQDKEYSGAASGKQIFVDDNGYEEGGGSSDEDEQETVDLGGLPVPETGSPSGEGKELKNHLLNKYSGYLSSLWRELSRKKKKGKLPRDARQKLLHWWQLHYRWPYPSELEKAALAESTGLDAKQINNWFINQRKRHWKPAPPTMALGTPDYRMGQHGGGASSSSASAGLRVQGQYFTGGSSYPRGP
	>GRMZM2G055243	MAFNYHDHALAMDPAAAAAVGAAANPSFVSGGGMAGGPGWEREKAAIAAHPLYERLLEAHVACLRVATPVDQLPRIDAQIAARPPPMEAAAAAAAAGGAHSGGEELDLFMTHYVLLLCSFKEQLQQHVRVHAMEAVMACWELEQTLQSLTGASPGEGTGATMSDDEDNQVDSESNMFDGNEGSDGMGFGPLMLTEGERSLVERVRQELKHELKQGYRDKLVDIREEILRKRRAGKLPGDTASTLKAWWQAHSKWPYPTEEDKARLVQETGLQLKQINNWFINQRKRNWHNNSASSSSDKSKRKRNTAGDGNAEPAW
	>GRMZM2G452178	MDQNFGNLGTGAGSSGGCGGSNSNSKAVAAVSSSSFLQLPLSTAAAASPAYYGAPLALLHHGTTAGPSSSQQQQHQSPYAKHGAEMSAAEADAIKAKIVAHPQYSALLAAYLDCQKVGAPPDLLERLTAMAAKLDARPPGRHGPRDPELDQFMEAYCNMLVKYREELTRPIDEAMEFLKRVEAQLDSIAGGGSSSSARLSLADGKSSEGAGSSEDDDMDPSGRENEPPEIDPRAEDKELKYQLLKKYSGYLSSLRQEFSKKKKKGKLPKEARQKLLHWWELHYKWPYPSETEKIALAEATGLDQKQINNWFINQRKRHWKPSEDMPFVMMEGFHPQTAAALYLDGGAFMADGMTTYRLGS
	>GRMZM5G832409	MEDLYSIHPGISRHGAAATSEASGVAGGPGSPPPPPPPAADLTELVKAQIAGHPRYPSLLSAYIDCRKVGAPSEVATLLEEIGRERCAAASAGGEVVGMDPELDEFMETYCRLLERYKEELSRPFDEAASFLSSVRTQLSSLCGGAASLSDEMVESSEDEPCSGDTDATTDPGQEHSSRLADRELKEMLLKKYSGCLSRLRSEFLKKRKKGKLPKDARSALMDWWNTHYRWPYPTEEDKVRLAAMTGLDPKQINNWFINQRKRHWKPSEDMRFALMEGGVSGSSSGTTLYFDTGTIGP
	>GRMZM2G370332	MSFHYPDHGLSMDAAAAAAAAAAASSPNPSGFSPGVGGEREKAAIAAHPLYERLLEAHVACLRVATPVDQLPRIDAQIAARPPPLAAAAGAAAAGGPSGGEELDLFMTHYVLLLCSFKEQLQQHVRVHAMEAVMGCWELEQSLQSLTGASPGEGTGATMSDDEDNQVDSEANMFDGNDGSDGMGFGPLMLTEGERSLVERVRQELKNELKQGYKEKLVDIREEIMRKRRAGKLPGDTASVLKAWWQAHSKWPYPTEDDKARLVQETGLQLKQINNWFINQRKRNWHSNPTSSGEKTKKKR
	>GRMZM2G433591	MSFHYHDHGLSMDAAAAAAAAAASSPNPSGFSPGIGGEREKAAIAAHPLYERLLEAHVACLRVATPVDQLPRIDAQIAARPPPLAAAAGAAAAGAAAAGGPSGGEELDLFMTHYVLLLCSFKEQLQQHVRVHAMEAVMGCWELEQSLQSLTGASPGEGTGGTMSDDEDNQVDSEANMFDGNDGSDGMGFGPLILTEGERSLVERVRKELKNELKQGYKEKLVDIREEIMRKRRAGKLPGDTASVLKAWWQAHSKWPYPTEDDKARLVQETGLQLKQINNWFINQRKRNWHSNPTSSAEKTKKKRYHNENCFGVA
	>GRMZM2G135447	MDSFGDLGGGGSSSSRAASAPFLQLPLPASTSSSAQQQQVFPPPDGPQQQHYHHSSRIPLRQLLLLADPSSAAQHSHRKADMATVQGEMSSPAADGDADAIKARIMSHPQYSALLAAYLDCQKVGAPPDVSDRLSAMAAANLDAQPGPISRRRGPTTTRADDPELDQFMEAYCNMLVKFHEEMARPIQEATEFFNSMERQLGSTISDSNCEVAGSSEDEQDASWPEEIDPCAEDKELKHQLLRKYGGYLGGLRQEFSKRKKKGKLPKEARQKLLHWWELHYKWPYPSETEKMALAETTGLDPKQINNWFINQRKRHWKPASEDMPFAVMEGGFHVAQGTAALYMDRPAVPPFMADGGMYRLGS
	>GRMZM2G087741	MEDLYSIHPGISRVVGGAASEASVAGAGAGGPSPSDLTELMKAQIASHPRYPSLLSAYIECRKVGAHPHVTSLLEEVSRERRPDAGAGEIGVDPELDEFMDAYCRVLVRYKEELTRPFDEAASFLSSIQAQLSDLCSGGSSPAATATHSDDMMGSSEDEQCSGDTDVPDMGQEHSSHLGDHELKEMLLKKYSGCLSRLRSEFLKKRKKGKLPKDARTVLLEWWNTHYRWPYPTEEDKVRLAAMTGLDPKQINNWFINQRKRHWKPSEDMRFALMEGVAGGSSGTTLYFDTGTIGP
	>GRMZM2G028041	MDQSFGNLGAGAGSSSGGSNSKAAAAAVSSSSFLQLPLSTASPAYYGAPLALLHHAAAAPSSSQQHQQQQHHHHYARHGAEMSAAEAEAIKAKIVAHPQYSALLAAYLDCQKVGAPPDVLERLTAMAAKLDARPPGRHEPRDPELDQFMEAYCNMLVKYREELTRPIDEAMEFLKRVEAQLDCISGGGGSSSARLSLADGKSEGVGSSEDDMDPNGRENDPPEIDPRAEDKELKYQLLKKYSGYLSSLRQEFSKKKKKGKLPKEARQKLLHWWELHYKWPYPSETEKIALAESTGLDQKQINNWFINQRKRHWKPSEDMPFVMMEGFHPQNAAALYMDGPFMADGMYRLGS
	>GRMZM2G002225	MEVEEELPASADLTGGSKQATTTTPFYLALDHTASATSSPPPAAPLPCAANSERGSEIIKAKIMSHPLYPAVLRAFIDCRKVGAPPEIVGRLSALADDVEMNSDDKQEQRRAADPELDQFMEIYCHMLVRYRQELTRPIQEADEFFRSMEAQIDAFSLLGDYV
	>GRMZM2G094241	MEDLYSIHPGISRAGGAATAASEVSGVAGGPGSPPPPPSQPPPPPPADLTELVKAQIAGHPRYPSLLSAYIECRKVGAPPEVATLLEEIGRERCAAASAGGEVGLDPELDEFMEAYCRVLERYKEELSRPFDEAASFLSSVRTQLSSLCGAAASLSDEMVGSSEEDEACSGGDTEATEPGQQEHSSRLADRELKEMLLKKYSGCLSRLRSEFLKKRKKGKLPKDARSALMDWWNTHYRWPYPTVTMHASWQTRSSSIARWNGRSVTSISRRCRRRTR
Allium sativum	>Asa1G01043.1	MEHFSHLGTSNNSRGATTPNSFMYLPSSTHRHHHEPPPPPNFQNHNNIKSSPNPNTAQQNTENVGSSQNPYARRFIDVSSDHDQNSIKAKIISHPQYSSLLLAYMDCQKVGAPPQVAERLSAITKEIEAKKAAMNCRRESSSQDPELDQFMEAYCNMLMKYREELMRPLHEAMDFLKRVESQLNSITNNGASSSIFTNDEKSEGVGSSEEDQEGSGGEGGKHLAEIDPRAEDKELKTHLLKKYSGYLSSLRHELSKKKKKGKLPKEARQKLLNWWELHYKWPYPSESEKVALAESTGLDQKQINNWFINQRKRHWKPSEDMQFVVMDAFHPQNAAALYMGGGQFMGDTSYRLGP
	>Asa2G04444.1	GDTGPPGAASGGHIACLKIATSVDQLPRIDAQLAQSNSVVAKYSIVIGCGEQGQITGADDKELDQFMTHYVFLLCSFKEQLQQHVQVRAMEAVMDCWELEQALQSLTGVSRGEGTGATMSDDEDDQDDGDNNFYYTTMDGTDNMGMGFALPTESEHSLME
	>Asa2G07204.1	MEAELMYGLDHSSSSASMNPAEDLHGLIAAAGLNRKTRNNTTAMMTSYNSANNDDEVEGEEDEQLLKARIASHPRYPSLLQAYIDCQKVGAPDEITSVLDDIMQTNNIGASHCTFRSDPELDKFMEIYCDVLVKYRSDLAKPLDEATTFLNNIETQLSDLCNSKSRSSRTISADDAAGSSEEEASGGENEMQPESSNFYKGENKDLKDKLLRKYSGYLGSLKQEFSKKKKKGKLPKEARQTLLEWWTSHYKWPYPTEADKVTLAESTGLDQKQINNWFINQRKRHWKPSESMQFAVMGSLSAPFYED
	>Asa2G07205.1	MEAELMYGLDHSSSSASMNPAEDLHGLIAAAGLNRKTRNNTTAMMTSYNSANNDDEVEGEEDEQLLKARIASHPRYPSLLQAYIDCQKVGAPDEITSVLDDIMQTNNIGASHCTFRSDPELDKFMVLAYIRLIHFYINYKTFLNFFILQEIYCDVLVKYRSDLAKPLDEATTFLNNIETQLSDLCNSKSRSSRTISADDAAGSSEEEASGGENEMQPESSNFYKGENKDLKDKLLRKYSGYLGSLKQEFSKKKKKGKLPKEARQTLLEWWTSHYKWPYPTEADKVTLAESTGLDQKQINNWFINQRKRHWKPSESMQFAVMGSLSAPFYED
	>Asa4G01931.1	MMQAEVDEQLKMVKAEMLVHPLWNQLLGAHVSCLRVATPVDHLPVIEAQLANSHHVLESYVPGYQAFMSHQDKQELDVFLGQYLVVLSSFREQLQQHVGVHAMEAVMACRDIEQSLQELTGARLEEGTGATMSEDEDEPLHTEMHNLEASAFDPGNNFDMMGFGPLVPTESERSLMDRVRQELKLELKQGFRSRIEDVREEILRKRRAGKLPGDTTSVLKQWWQQHSKWPYPTEDDKARLVEETGLQLKQINNWFINQRKRNWHNSSSQSTSKSKRRR
	>Asa4G03695.1	MYIQQHNFLHHLDSTTSAASSSTWAAPQSTHMEDQEEEDMSRHLQHEEGTWQNARYKAEILGHPLYEQLLAAHVACLRIATPVDQLPRIDAQLAQSQSVVAKYSVVGGGGEQGQIIGADDKELDQFMTHYVLLLCSFKEQLQQHVRVHAMEAVMACWELEQALQSLTGVSPGEGTGATMSDDEDDQADGDNNFYDTTMDGTDSMGMGFGLPTESERSLMERVRQELKHELKQGYKEKLVDIREEILRKRRAGKLPGDTTSLLKAWWQAHSKWPYPTEDDKARLVQETGLQLKQINNWFINQRKRNWHSNPSTSTVLKSKRKR
	>Asa6G00294.1	MSYPNHQQINQNLTLPNFPPDPHSSSITSAAAAPTWLTGASATTTDMMTWQNERSKAEILSHPMYEQLLSAHVDCLRIATPVDQLPRIDAQLAQSQHVVAKYSMLGSGQIADENDKEELDQFMTHYVFLLCNFKDQLQQHVRVHAMEAVMACWELEQSLQSLTGVSPGEGTGATMSDDEDDQADSETNFYDGTFDGGADNMGFGLPTESERSLMERVRQELKHELKQGYKEKLVDIREEILRKRRAGKLPGDTTSTLKAWWQSHAKWPYPTEEDKARLVQETGLQLKQINNWFINQRKRNWHSNPSSSTKTKRKR
	>Asa8G00804.1	MEDLYSIHPGICRSFTSGDEVSEISDPTDAIKSYISRHPKYPKLVSAYIQCIQVGATSETTMKLEEVGKGTKDTKCLEIGVDPELDVFMDSYCELLHRYKEDLSKPFDEAASFLNGVEMQLRNLSVDCTASSANDECVGSSEEELSYPDVISTSDSTEFENSSQVLEDQKLRGMLLKKYSGYLTGLRKEFSKKKKKGKLPKDARFLLLDWWKTHYRWPYPTEDEKVQLADITGLDQKQINNWFINQRKRHWKPSEEMQLALMEGVSAGSGLGTTLYFDTGTIGPGTT
	>Asa8G04023.1	MDNKIATYFGLGYSEEGGSSSSSLSHLMNIMPPPPSHHFNLFNLNNQQYSKSDHQDFEINGSSSSNLIKAKIMSHPHYPKLLSAYVNCQKVGAPSEVVARLEEACSSSLMIARAANSASSSTLNSDPALDQFMEAYCEMLIKYEQELSKPVKEAMIFISAIEAQFKSLALSTTSLNQGETERRLNGTASEDDMECEYPIDPLAEDRELKGQLLRRYSGYLGNLKQEFMKKKKKGKLPKEARQQLLDWWTQHYKWPYPSESQKVALAESTGLDQKQINNWFINQRKRHWKPTDELQTYVVMGDASHPHYFLENNIGFANAYPFDIAPTTLI
	>Asa0G05087.1	MEGSRSPSCLLGFGDPHHIINMHPPLNNNNTNNNYHSLFLPHHSLQHNNENYDNNITKANIMSHPHYPRLLASYINCQKVGAPQEVVARLEEACSSSLMIARASPSNSLIIGQDPSLDQFMEAYCEMLTKYEQELSKPFKEAMLFLSHIDAQFKALSLSSSTPSPSLNQAYNNMETLERNGSSEDDGDRIACENYIDPQAEDRELKGQLLRKYSGYLGSLKQEFLKKRKKGKLPKEARQQLLEWWNRHYKWPYPSESQKLALAETTGLDQKQINNWFINQRKRHWKPSDEIQTYVVMNDAAHSHYFMDNGYANPYQLDVNPALI
Populus trichocarpa	>Potri.002G113300	MEDYNQMSENTTPRGNFLYASQLLAPNSSPYGRTSSGSTVSNQQTQMPLNPFHLQSNDQCFQSDTHPIVKTEASTSHAQKFHYPLLRGYQTINQQQQGSESSSEVEAIKAKIIAHPQYSNLMEAYMDCQKVGAPPEVVARLAAARQEFESRQRSFITSRDNSKDPELDQFMEAYYDMLVKYREELTRPIQEAMDFMRRIETQLNMICHGPLRIFNSDDKSEGVGSSEDDQDNSGGETELPEIDPRAEDRELKNHLLRKYSGYLGSLKQELSKKKKKGKLPKEARQKLLSWWELHYKWPYPSETEKVALAETTGLDQKQINNWFINQRKRHWKPSEDMQFMVMDGLHPQNAALYMDGHYMGDGHYRLGP
	>Potri.011G011100	MEGGGGDGGSSTTSCMMAFGDNSNGLCPMMMMTPLMSSSSSAHHQHPHHHHRANEGDSSISNTLFLPLPPTNNQGHNRIHSNASGSSSMIIDDHNRNHNNNTVTATGCYFMDNNDGSSSSVKAKIMAHPHYHRLLAAYANCQKVGAPPEVVARLEEACASAASIAPANTGCIGEDPALDQFMEAYCEMLTKYEQELSKPLKEAMLFLQRVECQFKALTLSSPISGCGDGNDRNVSSEEEVDVNNNFIDPQAEDQELKGQLLRRYSGYLGSLKQEFMKKRKKGKLPKEARQQLLDWWSRHYKWPYPSESQKLALAESTGLDQKQINNWFINQRKRHWKPSEDMQFVVMDAGHPHYYMDNVLGNPFPMDISPTLL
	>Potri.004G004700	MEGGGAGCSSTPSLMMAFGDSSNGLCPMMMMPLMSSSSSAHQHHHQQQHVNAGDSSISNTLFLPLPPTNYQSQNRINNSASGSSMILDDHNHNNNTVTATGCYFMENNDGGSSSTSVKAKIMAHPHYHRLLAAYANCQKVGAPPEVVARLEEACASAASMGPANTDGIGEDPALDQFMEAYCEMLTKYEQELSKPLKEAMVFLQRVECQFRALTLSSPNSAWGEGNDRNASSEEELDVNNKFIDPQAEDQELKGQLLRKYSGYLGSLKKEFMKKRKKGKLPKEARQQLLDWWSRHHKWPYPSESQKLALAESTGLDQKQINNWFINQRKRHWKPSEDMQFVVMDAGHPHYYMDNVLGNPFPMDISHTLL
	>Potri.015G079100	MMEQLHGLQSTGTDYSLQVPSENAGAPLVANYYHHMGFPSVAGEASFPFFGSEQLFCGSSVSDAASMVVELHHHHQQQQQQRGGGGGCVGDNSNSNNSQEEASCAIRAKIASHPLYPKLLEAYIDCQKVGAPPEMAYLLDEIREENDVSKRSDNTVASCLGADPELDEFMETYCDILMKYKADLSRPFDEATAFLNDIEAQFNTLCNGASRSQVHDEAVGSSDEDASGGDAEVQDCTRANEDRELKDKLLCKYSGYISTLKHEFSKKKKKGKLPKEAREVLLNWWTVHYKWPYPTEADKVALAESTGLEQKQINNWFINQRKRHWKPSENMQFAVVDSLYGPFFMND
	>Potri.010G043500	MDGTYGLHSTVADYSDKALMSPEDLILQSEYQSLLSSETLRLRIPILGSEELLSEAASIRTEEDMSALIKAKIASHPCYPRLLEAYIDCQKVGAPPGIACFLDEIRRENDLFKQDAVSTYWGADPELDEFMETYCDLLVKYKSDLERPFDEATTFLNKIEMQLRNLCTGASIRSISDEGAPSSDEELSGGELDMHEAQPSGEDRELKDKLLRRFGSHIGTLKLEFSKKKKKGKLPKEARQTLLGWWDAHYKWPYPTEADKIALAESTGLDQKQINNWFINQRKRHWKPSENLQFAVMDNLSGQFFTEDD
	>Potri.012G087100	MMEELYGLQSTSSDYSLQVPSENMVSPVANYYHPVGFTSPAGEPSFPVFGSEQMFCGSSVSDAASMGAELHQKQQQQSGGVGVGDHSNRNNSEEVSCAIRAKIASHPLYPKLLEAYIDCQKVGAPPEMAYLLDEIRLVNDVSKGSNDTVASCLGADPELDEFMETYCDVLMKYKADLSRPFDEATTFLNDIEAQFNTLCNGPSRSQVYDEAAGSSDEDASGGEAGMQDSTRINEDRELKDKLLRKYSGYISTLKHAFSKQKKKGKLPKEARQILLNWWNIHNKWPYPTEADKVALAESTGLDQKQINNWFINQRKRHWKPSENMQFAVVDSLYGPFFMND
	>Potri.008G188700	MEGTYGLHSTVADYSDKALMSPENLILTTEYQSLLSSETFRQRIPIQGSQELLSEAASITTEIQREGDMSSLVKAKIASHPSYPRLLEAYIDCQKVGAPPQIARFLDEIRRENDLFKHDAVSTYWGADPELDEFMETYCDLLVKYKSDLERPFDEATTFLNKIEMQFRNICTAASIRSVSGQSLSLSLFPGKDPLGSELLNNISRNHNGSDGAPSSDDELSGGEMDMHEAQPSGEDRELKDKLLRRFGGHIGTLKREFSKKKKKGKLPKEARQTLLGWWNVHYKWPYPTEADKLALAESTGLDQKQINNWFINQRKRHWKPSENLQFAVMNNLSGQFLAED
	>Potri.005G017200	MEEFYRFNPTFFSSPDDTVRLENLPVANFTDATTSTATEFHSHASSFLQAGHGHREVTGSDMYDAIKTQIANHPRYPDLVSAHLECQKVGAPPEMVSLLEAIGRGNYKINSFYEIGADPELDEFMESYCEVLRRYKEELSKPFDEAATFLSSIESQLSILCKGTLTKIFDYGSDEPAGTSEEELSCGEVEASESQETTGVSSQEQNLKGMLMRKYSAHLSNLRKEFLKNRKKGKLPKDARTTLLDWWNHHYRWPYPTEEEKAKLSEITGLDQKQINNWFINQRKRHWKPSEDMRFPRMDGVSGDPGTPPNMLWYCW
	>Potri.005G014200	MEEFYRFNPTFFSSPDDTVRLENLPVANFTDATASTATEFHSHASSFLQAGHGHREVTGSDMYDAIKTQIANHPRYPDLVSAHLECQKVGAPPEMVSLLEAIGRGNYKINSFYEIGADPELDEFMESYCEVLRRYKEELSKPFDEAATFLSSIESQLSSLCKGTLTKMFDYGSADEPAGTSEEELSCAEVEASESQETTGVSSQEQNLKGMLMRKYSAHLSNLRKEFLKNRKKGKLPKDARTTLLDWWNHHYRWPYPTEEEKAKLSEITGLDQKQINNWFINQRKRHWKPSEDMRFPRMDGVSGDPGTPPNMLWYCW
	>Potri.013G008600	MEGFYRFNPTISCSPNDIARLENLPVVNFTDATTSNNEFHSQVGNLLQAGHGYTPVTESDMHDVIKTQIANHPRYPDLVSAYVECRKVGAPPEMVSLLEDIGRCSYQINTCYEIGADPELDEFMESYCEVLHRYKEELSKPFDEATTFLSSIESQLSSLCKGTLTKIFDYGSADEPAWTSEEELSCGEVEASEIPGSLGFHSSDQNLKGVLLSKYSGHLSSLRKEFLKQRKKGKLPKDAKTLLLDWWNHHYRWPYPTEEEKAKLSEITGLDQKQINNWFINQRKRHWKPSKDMRFALMESVGGDTAGPTCYGIVGDDIGT
	>Potri.006G259400	MAFHHNLPSQDLPLHHFTDQQATENTTAPPNWLNTALLRSQQPPQQRTHHHFTDNNNTNNFLNLHSATPSTTATTSDSASHNPTQWLSRSSSSLLNRNHSTVIDDVSAAAAGGDHPIIASMSQESSELKSMNKSEGETMVESGGGGGEAVVNWQNAKCKADILAHPLYDQLLSAHVACLRIATPVDQLPRIDAQLAQSQQVVAKYSALGSHQGLVPDDKELDQFMTHYFLLLCSFKEQLQQHVRVHAMEAVMACWEIEQSLQSLTGVSPGEGTGATMSDDDEDQVDSEANMFDGSLEGVDTMGFGPLVPTESERSLMERVRQELKHELKQGYKEKIVDIREEILRKRRAGKLPGDTTSVLKAWWQSHSKWPYPTEEDKARLVQETGLQLKQINNWFINQ…
	>Potri.018G114100	MAFEDHHHIPQEMAFQLQHHHLSASSSTGPPWLSNAVLRRNGDFITIEKTENTTNNGSEEELVDSVSDNWERAKCKAEILGHPFYEQLLAAHVACLRIATPVDQLARIDTQLARSQDVIAKYSGVGCGHVVDEKELDQFMTHYALLLCSFKDQLQQHVRVHAMEAVMACWELEQSLQSLTGVSPGEGTGATMSDDEDDQAESDTNFNDGNLDGLDTMGFGPLVPTETERSLMERVRQELKHEFKQDYKEKIVDIREEILRKRRAGKLPGDTTSHLKAWWQTHSKWPYPSEEDKARLVQETGLQLKQINNWFINQRKRNWHSSPSGSTSKSKRKK
	>Potri.018G022700	MAYHHNLSSQDLPLHHFTDQQATENHTAPPNWLNTALLRSQQPPQQQTHHHFTDNNNTNNFLNLHTAATTATAATSDSNSHNPVQWLSRSSSSLLNRNHSDVIDDVAAGGDHAIITSISQESSELKNMNKGEGEAMDSGGGESVVNWQNARYKADILTHPLYDQLLSAHVACLRIATPVDQLPRIDAQLAQSQQVVTKYSALGSHQGLVPDDKELDQFMTHYFLLLCSFKEQLQQHVRVHAMEAVMACWEIEQSLQSLTGVSPGEGTGATMSDDDEDQVDSDANLFVGSLEGADTLGFGPLVPTESERSLMERVRQELKHELKQGYKEKIVDIREEILRKRRAGKLPGDTTSVLKAWWQSHSKWPYPTEEDKARLVQETGLQLKQINNWFINQRKRNWH…
	>Potri.001G112200	MQEPNLGMMGSGSGGALGGLSSGEMSVSLSGDQSRQLKAEIATHPLYEQLLSAHVSCLRVATPIDQLPLIDAQLSQSHHLLRSYASQHNQHGHSLSPHERQDLDNFLAQYLIILCTFKDQLQQHVRVHAVEAVMACREIETTLQALTGVTLGEGTGATMSDDEDDLQMDFSLDQSSADGHDMMGFGPLLPTESERSLMERVRQELKIELKQGFKSRIEDVREEILRKRRAGKLPGDTTSVLKNWWQQHSKWPYPTEDDKAKLVEETGLQLKQINNWFINQRKRNWHSNSQSVTSLKSKRKR
	>Potri.006G190000	MAFQDHHHTPQEMTFQLPQHHHLSASPSTGPTWLSNAVLRRHDDVLTQTRIEKPENNTNNGSEEELIDSVSDNWERAKCKAEILGHPLYEQLLAAHVACLRIATPVDQLARIDTQLAQSQDVVAKYSGVGRSHVVDEKELDQFMTHYVILLCSFKDQLQQHVRVHAMEAVMACWELEQSLQSLTGVSPGEGTGATMSDDDDDQADSDANLYDGNLDGLDTMGFGPLVPTETERSLMERVRQELKHELKQDYKEKIVDIREEILRKRRAGKLPGDTTSLLKAWWQTHSKWPYPTEEDKARLVQETGLQLKQINNWFINQRKRNWHSSPSGSTSKSKRKK
