# Supplementary material for: Genome-wide identification and integrative analysis of KNOX family characterization, duplication and expression provide insights into PEG-induced drought stress in Toona fargesii
Source: BMC Genomics. 2025 Apr 29;26:423. doi: 10.1186/s12864-025-11628-4 (PMC12038949; doi:10.1186/s12864-025-11628-4)
Supplement: Supplementary file 5 — Supplementary Material 5: Table S4 The divergence estimation of the paraplogs [file 12864_2025_11628_MOESM5_ESM.xlsx]

## Sheet: Ka_Ks
Table S4 The divergence estimation of the paraplogs
Paraplog_1	Paraplog_2	Ka	Ks	Ka_Ks	Effective length (bp)	AverageS-sites	AverageN-sites	Divergence time	Sequence similarities
EVM20prediction20Chr2.203	EVM20prediction20Chr1.2365	0.0442043	0.180203	0.245303	981	212.25	768.75	600675	0.9297
EVM20prediction20Chr27.129	EVM20prediction20Chr23.922	0.0365882	0.127309	0.287398	903	193.583	709.417	424362	0.7939
EVM20prediction20Chr21.1312	EVM20prediction20Chr13.1298	0.0770327	0.188486	0.408692	402	81	321	628286	0.8
EVM20prediction20Chr13.890	EVM20prediction20Chr21.884	0.0104858	0.206002	0.0509012	861	188.75	672.25	686673	0.9293
EVM20prediction20Chr21.485	EVM20prediction20Chr13.485	0.0559896	0.213875	0.261786	951	209.583	741.417	712918	0.9
EVM20prediction20Chr10.511	EVM20prediction20Chr16.486	0.0384745	0.15501	0.248207	927	207.083	719.917	516701	0.9105
EVM20prediction20Chr7.29	EVM20prediction20Chr11.1423	0.0283489	0.240908	0.117675	1050	223.25	826.75	803026	0.9129
EVM20prediction20Chr11.149	EVM20prediction20Chr7.1343	0.075507	0.25392	0.297365	1284	277	1007	846401	0.6854
EVM20prediction20Chr25.69	EVM20prediction20Chr12.29	0.0626873	0.141145	0.444132	984	216.333	767.667	470485	0.8432
EVM20prediction20Chr18.660	EVM20prediction20Chr19.607	0.0238328	0.202389	0.117757	1095	242.417	852.583	674630	0.9562
